# Supplementary material for: Methane Quantification Performance of the Quantitative Optical Gas Imaging (QOGI) System Using Single-Blind Controlled Release Assessment
Source: Sensors (Basel). 2024 Jun 21;24(13):4044. doi: 10.3390/s24134044 (PMC11244249; doi:10.3390/s24134044)
Supplement: Supplementary file 1 [file sensors-24-04044-s001.zip]

Archive with 1 entries (1 files):
- sensors-3032053-supplementary.pdf
